# Supplementary material for: HAT: de novo variant calling for highly accurate short-read and long-read sequencing data
Source: Bioinformatics. 2024 Jan 4;40(1):btad775. doi: 10.1093/bioinformatics/btad775 (PMC10777354; doi:10.1093/bioinformatics/btad775)
Supplement: btad775_Supplementary_Data [file btad775_supplementary_data.zip]

Archive with 3 entries (3 files):
- HAT_supplemental_table_legends.docx
- supplefig1_1200dpi.png
- supplemental_tables_12.4.2023.xlsx
